# Supplementary material for: Compounded Effervescent Magnesium for Familial Hypomagnesemia: A Case Report
Source: Pharmaceuticals (Basel). 2023 May 24;16(6):785. doi: 10.3390/ph16060785 (PMC10305453; doi:10.3390/ph16060785)
Supplement: Supplementary file 1 [file pharmaceuticals-16-00785-s001.zip]

Archive with 1 entries (1 files):
- pharmaceuticals-2348166-supplementary.pdf
